# Supplementary material for: miR-185-5p Regulates Inflammation and Phagocytosis through CDC42/JNK Pathway in Macrophages
Source: Genes (Basel). 2022 Mar 7;13(3):468. doi: 10.3390/genes13030468 (PMC8955717; doi:10.3390/genes13030468)
Supplement: Supplementary file 1 [file genes-13-00468-s001.zip]

Archive with 1 entries (1 files):
- genes-1606105-supplementary.pdf
